# Supplementary material for: Synthesis and Characterization of Dual Natural Quercetin/Fucoidan Gene Delivery Nanoplatform for Synthetic Lethality in BRCA-Deficient Tumors
Source: Polymers (Basel). 2026 May 26;18(11):1314. doi: 10.3390/polym18111314 (PMC13259162; doi:10.3390/polym18111314)
Supplement: Supplementary file 1 [file polymers-18-01314-s001.zip]

Archive with 1 entries (1 files):
- polymers-4284928-supplementary.pdf
